# Supplementary material for: The Effect of Thermal Annealing on Optical Properties and Surface Morphology of a Polymer: Fullerene- and Non-Fullerene-Blend Films Used in Organic Solar Cells
Source: Polymers (Basel). 2026 Jan 20;18(2):280. doi: 10.3390/polym18020280 (PMC12846255; doi:10.3390/polym18020280)
Supplement: Supplementary file 1 [file polymers-18-00280-s001.zip]

Archive with 1 entries (1 files):
- polymers-4056807-supplementary.pdf
